# Supplementary material for: Discriminative Identification of SARS-CoV-2 Variants Based on Mass-Spectrometry Analysis
Source: Biomedicines. 2023 Aug 24;11(9):2373. doi: 10.3390/biomedicines11092373 (PMC10525290; doi:10.3390/biomedicines11092373)
Supplement: Supplementary file 1 [file biomedicines-11-02373-s001.zip]

Archive with 3 entries (3 files):
- Table S1.pdf
- Table S2.pptx
- Table S3.pdf
